# Supplementary material for: Clinical Validity of Anti-Proteinase 3 Antibodies in Patients with Inflammatory Bowel Disease: A Short Meta-Analysis
Source: Diagnostics (Basel). 2023 Dec 16;13(24):3682. doi: 10.3390/diagnostics13243682 (PMC10742424; doi:10.3390/diagnostics13243682)
Supplement: Supplementary file 1 [file diagnostics-13-03682-s001.zip]

Archive with 1 entries (1 files):
- diagnostics-2727503-supplementary.pdf
